# Supplementary material for: Magnetic medical microrobots with memory-capable genetic circuits
Source: Sci Adv. 2026 May 13;12(20):eaeb2528. doi: 10.1126/sciadv.aeb2528 (PMC13170677; doi:10.1126/sciadv.aeb2528)
Supplement: Supplementary file 2 — Movies S1 to S6 [file sciadv.aeb2528_movies_s1_to_s6.zip]

Archive with 6 entries (6 files):
- aeb2528_movie_s1.mp4
- aeb2528_movie_s2.mp4
- aeb2528_movie_s3.mp4
- aeb2528_movie_s4.mp4
- aeb2528_movie_s5.mp4
- aeb2528_movie_s6.mp4
